# Supplementary material for: Tunable unidirectional nonlinear emission from transition-metal-dichalcogenide metasurfaces
Source: Nat Commun. 2021 Sep 22;12:5597. doi: 10.1038/s41467-021-25717-x (PMC8458373; doi:10.1038/s41467-021-25717-x)
Supplement: Supplementary file 3 — Supplementary Data 1 [file 41467_2021_25717_MOESM3_ESM.csv]

wl	n
8.110E-2	7.401E-1
9.276E-2	8.365E-1
1.044E-1	1.149E+0
1.161E-1	1.507E+0
1.277E-1	1.701E+0
1.394E-1	1.207E+0
1.511E-1	9.899E-1
1.627E-1	1.142E+0
1.744E-1	1.268E+0
1.861E-1	1.362E+0
1.977E-1	1.579E+0
2.094E-1	1.904E+0
2.211E-1	2.053E+0
2.327E-1	2.153E+0
2.444E-1	2.243E+0
2.560E-1	2.459E+0
2.677E-1	2.726E+0
2.794E-1	2.965E+0
2.910E-1	3.068E+0
3.027E-1	3.044E+0
3.144E-1	2.997E+0
3.260E-1	2.980E+0
3.377E-1	2.944E+0
3.493E-1	2.872E+0
3.610E-1	2.887E+0
3.727E-1	2.957E+0
3.843E-1	3.128E+0
3.960E-1	3.568E+0
4.077E-1	3.915E+0
4.193E-1	4.120E+0
4.310E-1	4.311E+0
4.427E-1	4.590E+0
4.543E-1	4.936E+0
4.660E-1	5.446E+0
4.776E-1	5.523E+0
4.893E-1	5.647E+0
5.010E-1	5.621E+0
5.126E-1	5.486E+0
5.243E-1	5.310E+0
5.360E-1	5.200E+0
5.476E-1	5.088E+0
5.593E-1	4.973E+0
5.709E-1	4.858E+0
5.826E-1	4.797E+0
5.943E-1	4.743E+0
6.059E-1	4.887E+0
6.176E-1	5.164E+0
6.293E-1	5.254E+0
6.409E-1	5.156E+0
6.526E-1	5.068E+0
6.643E-1	5.074E+0
6.759E-1	5.618E+0
6.876E-1	5.878E+0
6.992E-1	5.712E+0
7.109E-1	5.431E+0
7.226E-1	5.246E+0
7.342E-1	5.109E+0
7.459E-1	5.031E+0
7.576E-1	4.968E+0
7.692E-1	4.904E+0
7.809E-1	4.839E+0
7.925E-1	4.771E+0
8.042E-1	4.702E+0
8.159E-1	4.651E+0
8.275E-1	4.622E+0
8.392E-1	4.592E+0
8.509E-1	4.562E+0
8.625E-1	4.532E+0
8.742E-1	4.502E+0
8.859E-1	4.474E+0
8.975E-1	4.461E+0
9.092E-1	4.447E+0
9.208E-1	4.434E+0
9.325E-1	4.420E+0
9.442E-1	4.406E+0
9.558E-1	4.393E+0
9.675E-1	4.379E+0
9.792E-1	4.365E+0
9.908E-1	4.351E+0
1.002E+0	4.338E+0
1.014E+0	4.324E+0
1.026E+0	4.310E+0
1.037E+0	4.303E+0
1.049E+0	4.299E+0
1.061E+0	4.295E+0
1.072E+0	4.290E+0
1.084E+0	4.285E+0
1.096E+0	4.281E+0
1.107E+0	4.276E+0
1.119E+0	4.272E+0
1.131E+0	4.267E+0
1.142E+0	4.263E+0
1.154E+0	4.258E+0
1.166E+0	4.254E+0
1.177E+0	4.249E+0
1.189E+0	4.245E+0
1.201E+0	4.240E+0
1.212E+0	4.236E+0
1.224E+0	4.231E+0
1.236E+0	4.227E+0
wl	k
8.110E-2	1.164E+0
9.276E-2	1.364E+0
1.044E-1	1.653E+0
1.161E-1	1.555E+0
1.277E-1	1.250E+0
1.394E-1	1.055E+0
1.511E-1	1.520E+0
1.627E-1	1.751E+0
1.744E-1	1.961E+0
1.861E-1	2.181E+0
1.977E-1	2.401E+0
2.094E-1	2.508E+0
2.211E-1	2.504E+0
2.327E-1	2.558E+0
2.444E-1	2.618E+0
2.560E-1	2.741E+0
2.677E-1	2.696E+0
2.794E-1	2.584E+0
2.910E-1	2.399E+0
3.027E-1	2.297E+0
3.144E-1	2.251E+0
3.260E-1	2.246E+0
3.377E-1	2.255E+0
3.493E-1	2.364E+0
3.610E-1	2.586E+0
3.727E-1	2.848E+0
3.843E-1	3.077E+0
3.960E-1	3.126E+0
4.077E-1	3.166E+0
4.193E-1	3.156E+0
4.310E-1	3.140E+0
4.427E-1	3.145E+0
4.543E-1	3.108E+0
4.660E-1	2.847E+0
4.776E-1	2.387E+0
4.893E-1	1.923E+0
5.010E-1	1.558E+0
5.126E-1	1.275E+0
5.243E-1	1.181E+0
5.360E-1	1.149E+0
5.476E-1	1.116E+0
5.593E-1	1.082E+0
5.709E-1	1.046E+0
5.826E-1	1.121E+0
5.943E-1	1.221E+0
6.059E-1	1.472E+0
6.176E-1	1.326E+0
6.293E-1	1.130E+0
6.409E-1	9.746E-1
6.526E-1	1.076E+0
6.643E-1	1.257E+0
6.759E-1	1.300E+0
6.876E-1	7.119E-1
6.992E-1	4.302E-1
7.109E-1	3.139E-1
7.226E-1	1.815E-1
7.342E-1	3.906E-2
7.459E-1	0.000E+0
7.576E-1	0.000E+0
7.692E-1	0.000E+0
7.809E-1	0.000E+0
7.925E-1	0.000E+0
8.042E-1	0.000E+0
8.159E-1	0.000E+0
8.275E-1	0.000E+0
8.392E-1	0.000E+0
8.509E-1	0.000E+0
8.625E-1	0.000E+0
8.742E-1	0.000E+0
8.859E-1	0.000E+0
8.975E-1	0.000E+0
9.092E-1	0.000E+0
9.208E-1	0.000E+0
9.325E-1	0.000E+0
9.442E-1	0.000E+0
9.558E-1	1.266E-4
9.675E-1	2.869E-4
9.792E-1	4.482E-4
9.908E-1	6.106E-4
1.002E+0	7.740E-4
1.014E+0	9.384E-4
1.026E+0	1.104E-3
1.037E+0	1.268E-3
1.049E+0	1.432E-3
1.061E+0	1.597E-3
1.072E+0	1.762E-3
1.084E+0	1.927E-3
1.096E+0	2.093E-3
1.107E+0	2.259E-3
1.119E+0	2.425E-3
1.131E+0	2.592E-3
1.142E+0	2.759E-3
1.154E+0	2.926E-3
1.166E+0	3.094E-3
1.177E+0	3.262E-3
1.189E+0	3.431E-3
1.201E+0	3.599E-3
1.212E+0	3.769E-3
1.224E+0	3.938E-3
1.236E+0	4.108E-3
